# Supplementary material for: Spontaneously Reported Adverse Drug Reactions and Their Description in Hospital Discharge Reports: A Retrospective Study
Source: J Clin Med. 2021 Jul 26;10(15):3293. doi: 10.3390/jcm10153293 (PMC8348023; doi:10.3390/jcm10153293)
Supplement: Supplementary file 1 [file jcm-10-03293-s001.zip]

Archive with 1 entries (1 files):
- jcm-1296883-supplementary.pdf
